# Supplementary material for: Dynamic changes in the glycocalyx and clinical outcomes in patients undergoing endovascular treatments for large vessel occlusion
Source: Front Neurol. 2023 Jan 26;14:1046915. doi: 10.3389/fneur.2023.1046915 (PMC9909103; doi:10.3389/fneur.2023.1046915)
Supplement: Supplementary file 1 [file Table_1.XLSX]

## Sheet: Sheet1
Supplement Table 1. Changes in plasma glycocalyx concentration and NIHSS score in all subjects
ID	survival status	ND	intravenous thrombolysis	NIHSS for follow-up	mRS for follow-up	pre_NIHSS	0h_NIHSS	12h_NIHSS	36h_NIHSS	3d_NIHSS	7d_NIHSS	pre_HA	0h_HA	12h_HA	36h_HA	3d_HA	7d_HA	pre_SDC-1	0h_SDC-1	12h_SDC-1	36h_SDC-1	3d_SDC-1	7d_SDC-1	pre_HS	0h_HS	12h_HS	36h_HS	3d_HS	7d_HS
P001	0	0	0	1	1	10	9	9	8	8	6	NA	72.3716	44.5007	43.1072	60.4328	104.422	NA	74.903	69.5755	63.8682	58.5149	48.353	NA	11624.5	9242.09	12605.9	14269	12792.1
P002	1	1	0	42	6	20	20	37	NA	NA	NA	69.1643	77.3653	181.575	NA	NA	NA	97.1208	94.8847	90.1546	NA	NA	NA	5973.96	6136.71	4813.6	NA	NA	NA
P003	0	0	1	10	4	18	18	16	15	15	13	80.3465	97.6883	47.2092	46.8529	36.3797	41.631	48.8025	37.7064	41.3457	42.5485	47.7261	47.28	8690.65	12513.8	7852.44	11667.6	10394.4	11496.1
P004	0	1	1	4	3	20	9	14	14	37	10	69.8212	86.001	72.1187	139.771	112.105	267.074	29.0934	21.7922	22.2791	29.236	26.7556	31.0275	16236.4	24318.6	20336.5	17452.1	10296.1	30447.6
P005	0	0	1	5	3	13	13	13	12	12	11	475.471	58.1666	68.4633	44.18	70.5879	44.5189	75.1363	63.3787	67.6088	103.611	80.3426	65.4834	12189.3	17429.8	12428.1	10001.9	8666.19	10069.3
P006	0	0	1	5	3	20	20	20	17	12	7	84.4094	269.852	114.398	101.428	48.8049	37.2875	44.8439	33.1509	30.5661	40.8399	21.4078	30.3122	11385.9	13462	9153.64	9518.3	13943.7	14845.3
P007	0	0	1	4	2	20	20	17	17	15	11	50.3303	114.475	84.9433	124.401	88.0456	123.19	110.084	83.3682	76.6123	97.2812	71.7762	114.31	6880.13	6902	9063.9	7256.94	7363.02	11051.5
P008	0	0	1	2	1	15	15	11	8	5	2	155.791	102.964	106.724	188.842	174.626	NA	82.1536	65.7656	78.9931	133.08	75.2835	NA	7204.31	5590.85	8252.82	2560.9	5394.81	NA
P009	0	0	0	1	0	15	7	3	1	1	1	53.4992	38.1233	40.6159	62.4795	52.3263	67.4131	50.0656	33.414	35.639	34.1196	51.0157	33.1509	8105.49	11253.8	11080	12647.7	11930.1	10451.7
P010	0	0	0	1	0	7	8	4	3	1	1	66.7418	155.45	94.3657	136.516	266.724	258.696	58.8211	59.5052	49.4861	65.6245	55.973	67.6088	13509.8	16738.4	10978.9	8848.06	8137.48	12670.9
P011	1	1	0	42	6	14	37	NA	NA	NA	NA	58.0187	117.172	NA	NA	NA	NA	3043.01	1304.76	NA	NA	NA	NA	13726.8	15189.7	NA	NA	NA	NA
P012	0	0	0	4	2	15	15	10	10	11	10	91.2611	184.279	78.0384	55.775	65.4385	69.6211	63.3164	43.5879	42.5635	58.3794	78.6413	59.2549	10463.8	6249.82	16452.5	8934.54	3168.56	13762.6
P013	0	0	0	1	0	8	8	7	7	7	5	48.5587	77.0801	50.9243	22.027	49.8967	76.5581	20.5781	16.4356	23.1279	51.7078	76.8891	39.2513	14949.7	12913.8	13710.4	12605.7	18664.8	14660.4
P014	0	0	0	1	0	13	13	4	4	2	2	341.928	401.177	304.841	225.259	292.789	312.019	41.105	42.7495	50.6919	49.2549	38.4153	45.6273	12600.1	16701	6326.78	9839.83	9661.52	15910.9
P015	0	0	1	1	0	2	2	2	1	1	1	143.787	460.287	425.359	685.729	54.8795	78.6749	44.4188	46.6041	43.6207	64.8899	35.7837	47.5076	14063.4	17452.1	16500.6	13486	15212.8	17661.6
P016	0	0	0	1	1	14	14	8	12	11	11	71.9288	112.44	45.0483	59.0504	98.5295	157.579	57.7569	53.4633	57.6327	64.7357	64.2182	82.9121	9642.01	13971.6	10752.1	9554.5	7034.4	7305.51
P017	0	0	0	1	1	16	10	6	2	2	2	382.312	44.1522	21.6315	25.0626	42.871	37.7639	79.7421	43.6925	59.1038	65.9597	61.3958	63.7169	32795.6	17437.5	24616.1	13929.3	11430.3	24085.1
P018	0	0	0	5	3	12	12	12	11	11	9	43.3102	57.0305	68.4225	54.5473	45.0989	67.5968	34.5245	39.4839	32.2568	48.4191	62.5458	37.2808	12439.1	2749.08	20101.8	11913.5	19946.6	20892.9
P019	1	1	1	42	6	16	16	16	37	NA	NA	21.8284	32.9651	57.9423	NA	NA	NA	69.5374	NA	38.7969	63.9294	NA	NA	11860.6	NA	7781.28	7995.69	NA	NA
P020	0	0	0	10	4	22	22	21	19	19	16	89.5529	148.518	272.533	279.232	317.84	612.265	45.7083	38.2635	31.3159	36.98	34.8197	31.3881	7927.24	9355.15	13830.2	13772.4	6763.54	7113.38
P021	0	0	0	1	0	10	7	5	1	1	1	51.1792	64.8994	63.8799	212.803	NA	35.5577	43.4576	30.9912	48.605	54.0278	NA	54.9043	9656.4	14059.5	12846.4	12697.1	NA	11297.6
P022	0	1	1	5	3	17	17	17	19	21	10	40.7448	132.338	119.017	57.5413	80.7489	46.6146	61.9508	26.0341	34.1125	36.0854	43.3526	47.5518	2711.75	13620.5	16374.9	13566.7	9361.16	11281.4
P023	0	0	1	2	2	18	14	14	10	8	6	50.7053	132.896	172.412	29.3117	136.812	77.1249	81.5672	32.3468	44.3165	65.1028	66.9385	40.5996	2724.86	9039.77	9618.99	5963.17	4496.47	9544.6
P024	0	0	0	17	4	21	20	20	19	18	17	50.4557	50.2073	72.0703	93.1543	117.762	129.498	48.4019	42.119	43.9159	58.5843	67.6373	71.5952	16647.5	16105.1	13421.8	9615.48	8607.15	9405.05
P025	0	0	0	10	4	22	22	20	19	17	14	38.4872	42.3229	138.337	97.8007	95.96	68.9242	29.2334	28.2983	37.9076	29.3188	38.1833	44.8013	15106.4	15474.7	13248.8	16575.6	15167.1	11458.8
P026	0	0	1	1	1	17	17	5	5	3	3	NA	124.216	60.8201	40.9388	28.8969	48.6506	NA	39.7577	35.9047	22.3554	23.2439	22.7584	NA	6230.72	7239.19	9216.94	5546.77	10935.1
P027	0	0	1	2	2	17	17	16	13	11	7	104.88	96.9906	79.0077	100.771	156.146	215.357	32.8015	19.7154	52.7264	44.3465	33.3262	30.906	8105.49	8665.41	7884.86	2921.74	7549.31	7489.72
P028	0	0	0	1	0	20	20	20	12	12	2	41.4606	31.2282	50.7756	177.097	37.5244	36.47	43.641	34.1125	20.2027	45.1905	37.8158	51.2822	8561.33	11106.8	7736.97	11106.8	13196.6	9039.77
P029	0	0	0	7	4	12	12	12	11	9	8	NA	101.107	107.548	46.247	35.1658	32.131	NA	57.7916	37.4494	41.1641	49.6554	54.2855	NA	9769.51	9074.93	8628.13	7982.17	14399.1
P030	0	1	0	4	1	3	3	5	5	6	6	72.2484	106.563	51.6524	67.2592	103.581	45.601	37.4284	32.3141	38.2971	39.4629	44.1169	42.8735	16647.5	12750.7	7314.21	8856.25	10505.1	8025.7
P031	0	0	0	1	1	20	20	17	14	4	2	102.944	94.6604	156.981	157.368	71.5388	56.7998	48.2491	33.7572	30.0041	65.2168	46.9572	33.2264	9110.23	7324.81	8396.51	5939.35	5751.74	13353.9
P032	1	1	0	42	6	18	18	37	37	37	37	42.7674	68.6847	65.136	84.7122	131.754	144.705	55.3994	44.2175	37.14	92.7795	122.431	52.6024	15481.6	16758.6	12669.4	10571.8	8800.31	11120.9
P033	0	0	0	14	4	19	19	17	17	16	16	66.5165	53.9316	50.1454	67.2592	85.5525	231.824	113.603	112.957	87.2538	154.63	140.582	109.138	16265.6	14224.2	7724.04	7385.09	12914.9	12116.2
P034	0	1	0	10	4	19	19	19	37	37	15	60.7718	46.3405	31.1801	53.6241	44.2163	48.3142	31.5901	25.0881	45.5446	63.4773	78.6294	67.216	7401.14	7056.22	10290.1	3134.35	3207.66	4548.1
P035	0	0	1	1	0	9	9	1	1	1	1	67.4508	99.2068	39.1517	61.0895	58.9002	65.1466	73.8876	59.052	46.5543	37.7384	49.9606	30.2277	3134.35	5958.66	6861.76	7313.51	10290.1	16380.2
P036	0	0	1	11	4	15	15	15	12	11	11	76.3087	146.422	80.1138	64.2472	141.42	237.783	22.7644	27.0042	27.1662	43.8164	56.0262	130.324	5767.4	9555.52	8463.78	8364.63	8497.08	5400.51
P037	0	0	0	1	0	16	16	2	1	1	1	133.002	76.6512	74.3131	61.5071	40.3207	50.1664	74.8839	41.0947	86.709	56.7657	70.5361	75.0215	16961.7	20667	12536.7	12056	17977.6	12312.5
P038	0	0	1	1	0	17	17	7	6	2	NA	133.002	76.6512	74.3131	61.5071	40.3207	50.1664	59.7572	74.0601	48.9234	61.0196	58.1301	NA	9730.27	9642.01	11454.7	13394.7	18144	NA
P039	0	0	0	2	1	16	16	11	12	6	4	NA	85.4991	93.9791	97.2527	65.9741	51.9138	NA	74.3342	105.87	89.3848	98.9307	129.761	NA	8718.27	13394.7	7776.88	10121.4	8047.02
P040	0	0	1	1	1	11	5	6	3	2	2	NA	187.73	90.0068	72.8108	123.278	242.372	NA	23.868	60.1349	59.2549	57.1367	71.7476	NA	3532.47	14399.3	18368.7	24770.7	19002.7
P041	0	0	0	1	0	17	4	3	2	2	1	28.2395	33.5411	53.2526	59.0026	35.2136	52.3352	23.2567	25.0965	51.7763	70.8046	74.4715	80.9077	2074.08	5591.63	8559.14	6050.29	7397.8	12958.5
P042	0	0	1	1	1	12	6	3	2	2	2	35.6702	44.5007	67.3977	94.6293	247.267	153.663	37.1212	31.6081	37.4554	66.5322	80.0197	62.2575	9420.28	9934.67	12422.2	7821.57	10630.9	11201.1
P043	0	0	1	1	0	10	9	1	1	1	1	54.7653	91.3888	66.0833	88.7957	93.4893	87.859	40.237	67.5729	58.1275	69.4693	68.7282	56.8764	31556.3	17454	17022.2	14741.4	19495.9	30661.7
P044	0	0	1	15	4	23	23	22	20	15	15	58.0107	103.634	188.535	398.492	253.718	162.523	45.0705	35.2942	28.6198	36.7877	40.4922	79.5556	19635.3	22318.7	16600.5	10472.7	12839	10047.9
P045	0	0	1	2	3	15	15	15	15	8	6	144.19	250.661	203.372	200.011	263.911	293.881	73.356	35.3768	44.4579	31.9332	59.0908	44.9232	24921.4	17022.2	26477.9	26762.8	15118.8	19288.6
P046	0	0	0	6	3	23	23	12	11	9	6	95.5858	203.22	240.303	19.0546	14.3561	29.569	75.7584	100.396	56.5347	111.925	85.5612	129.752	18594.7	5186.21	9373.63	8325.26	9869.67	9172.53
P047	0	0	1	1	1	4	4	1	1	1	NA	83.3079	144.369	87.2559	125.889	33.449	53.4541	72.4105	60.4969	43.1043	62.3051	43.4277	51.2834	7709.69	7475.22	7170.2	12534.7	11191.9	14557.8
P048	0	0	1	1	1	10	10	4	1	1	1	49.7715	44.4168	46.7917	65.8368	61.5381	71.1185	73.9582	39.591	38.5423	50.8304	47.0304	62.6691	6680.53	6947.01	6167.7	10221.2	7552.82	9652.1
P049	0	0	1	1	1	19	19	9	8	7	1	71.3934	86.2517	66.7319	132.109	28.4998	35.1018	33.3063	27.4784	44.2935	43.5357	37.0863	44.8371	5594.65	10917.3	400.555	262.907	5723.82	10748.3
P050	0	0	0	1	0	9	4	3	2	2	1	331.608	374.477	544.44	641.062	66.0913	43.0667	78.2842	88.9328	62.3051	45.9299	92.9073	87.3939	6538.04	2285.58	4836.97	5921	10060.7	8193.8
P051	0	0	0	2	1	5	5	5	4	4	4	281.377	645.422	43.7698	98.5031	87.7253	68.2692	57.3157	53.5331	54.565	74.9973	57.1833	64.1148	8101.49	8758.3	4491.84	5615.1	4843.66	9642.17
P052	0	0	0	9	3	17	17	15	15	15	NA	NA	288.121	265.018	142.939	142.939	179.877	NA	25.1399	47.1595	63.0029	63.836	43.2202	NA	20232.8	15322	10730.7	7963.57	9579.12
P053	0	0	1	12	2	22	22	19	19	16	12	159.588	298.71	274.758	190.064	236.469	221.259	52.0018	54.177	37.6328	52.6375	73.6467	93.2151	7881.64	6504.52	6993.74	8876.42	11619.9	11510.1
P054	0	0	1	1	1	10	10	1	1	1	1	116.539	112.997	72.7841	84.9307	99.4875	116.99	43.4107	61.6056	38.6156	42.8488	51.7078	34.4284	9559.62	8084.43	11191.9	14319.2	18947.2	16914.2
P055	0	0	0	6	3	16	16	15	12	12	10	67.1193	76.5281	64.9537	86.9199	54.1808	61.5381	84.4903	46.92	48.5676	51.6087	64.1421	72.5133	13233.8	13393.5	10092.6	9467.79	5467.29	3248.2
P056	0	1	0	10	5	19	19	15	8	8	10	57.2985	56.3122	73.9162	82.9871	87.7624	102.606	52.7645	67.5968	38.7515	42.5668	33.3063	45.1641	5594.65	7922.31	7630.98	19258.3	16468.8	15082.8
P057	0	0	0	4	3	22	22	20	15	15	12	161.773	196.576	66.2189	83.4688	33.9693	54.4953	64.8692	95.7974	70.6218	79.0819	96.3807	108.113	26113.6	29139	7321.64	10781.9	14174.5	18819
P058	0	0	0	2	2	16	16	10	9	9	7	188.625	417.302	433.461	297.013	284.856	477.557	30.1817	60.128	79.4342	38.1888	49.369	64.8692	5790.91	12928.2	9769.26	11185.8	6648.83	6528.43
P059	0	0	1	5	5	12	12	12	10	9	8	165.453	285.397	138.923	214.227	186.488	158.681	49.7415	47.7689	51.622	80.3686	81.1517	78.8144	8670.49	12570.1	9579.12	10324.1	9673.83	19445
P060	1	1	0	42	6	18	18	18	18	20	20	67.5971	40.9304	53.2064	212.091	77.9586	254.125	77.9486	141.868	73.8157	66.0482	104.104	109.916	12876.4	14441.9	15285.6	12071.3	16479.2	20985
P061	0	0	0	10	4	20	18	18	18	16	16	115.325	NA	73.7989	NA	146.513	140.783	115.552	85.934	NA	NA	86.908	95.2574	6721.77	NA	12728.2	NA	9176.94	9705.56
P062	0	0	0	9	4	19	18	14	14	14	14	582.062	658.531	745.046	NA	60.233	60.7225	38.8721	45.3845	31.3159	NA	43.9159	52.8157	20494.2	29253.7	20336.5	NA	6790.29	11811.8
P063	0	0	1	10	4	19	19	19	19	19	19	157.843	226.609	151.927	675.697	NA	NA	70.2513	55.4751	52.6375	66.6504	NA	NA	3554.63	6268.55	4321.39	5702.59	NA	NA
P064	1	1	0	42	6	13	9	9	9	5	6	238.199	768.525	570.543	597.727	911.541	957.939	43.4146	32.4073	32.8744	42.8152	57.1479	49.7538	5169.21	12116.2	14270.3	14316.6	12116.2	15130.9
P065	0	1	1	17	4	22	22	23	23	23	23	72.7783	111.922	64.8981	128.422	313.141	NA	43.7265	30.6935	30.6935	28.0664	NA	68.2234	10411.7	9670.28	11271.7	14215	NA	5950.95
P066	0	0	1	1	1	15	15	10	9	5	3	58.1963	115.56	163.667	124.797	173.911	270.336	47.4732	44.5197	42.119	44.7215	53.4573	41.1299	6991.28	9987.1	8391.31	7480.55	7314.21	11298.4
P067	1	1	0	42	6	10	19	19	19	19	NA	435.111	458.881	412.572	449.392	NA	NA	67.4719	49.1428	59.5403	81.4961	NA	NA	3708.81	5724.59	5880.06	5724.59	NA	NA
P068	1	1	0	42	6	20	20	19	18	21	NA	63.2356	57.647	68.0941	130.299	255.872	NA	85.2345	120.895	89.7145	78.7	89.439	NA	10178.3	8997.59	11298.4	16373.7	14645.7	NA
P069	0	0	1	3	2	20	20	15	11	7	7	NA	37.6784	94.5094	155.205	162.398	404.586	NA	38.7969	94.8186	57.0455	47.5026	29.7933	NA	8857.44	9053.42	10039.3	9827.6	5239.86
P070	0	0	0	16	4	22	22	22	22	NA	NA	NA	111.503	168.391	324.047	241.394	306.902	NA	55.7325	54.9756	67.1555	53.0095	61.7585	NA	14833.4	9743.86	7398.95	7710.74	13819.5
P071	1	1	0	42	6	24	24	24	37	NA	NA	47.73	133.074	158.332	212.015	NA	NA	46.0481	23.2995	23.9164	46.6558	NA	NA	8201.78	7761.3	11930.1	10824.3	NA	NA
P072	0	0	0	12	5	22	22	22	20	20	15	NA	47.6069	73.2473	93.7178	55.8264	226.741	NA	29.3595	33.1202	45.2421	35.6998	22.1146	NA	14053.5	13609	7800.64	11205.8	10925.6
P073	0	0	1	12	4	21	21	16	16	14	NA	271.292	231.349	136.89	114.028	198.948	NA	34.9818	27.5145	23.2297	32.6855	33.2291	NA	8901.71	12446.7	9453.99	8928.87	11945.1	NA
P074	0	0	0	2	2	15	15	10	8	5	4	NA	146.385	121.732	189.507	323.51	173.977	NA	24.8154	36.1989	30.5312	36.0878	33.1746	NA	14510.6	10864	10680.7	10202.1	12755.4
P075	1	1	0	37	5	36	36	37	37	37	37	NA	314.948	301.009	295.014	213.104	NA	NA	32.6855	31.4968	38.3248	44.8298	NA	NA	10439.6	13755.8	8632.61	8983.34	NA
P076	0	0	0	5	2	23	23	23	23	13	9	NA	393.619	224.096	242.875	354.759	485.387	NA	14.4902	20.9579	18.5236	26.2107	24.4559	NA	12617.4	6769.28	13141	13141	9147.86
P077	1	0	0	37	6	20	20	18	17	17	17	NA	430.195	404.32	119.708	NA	590.576	NA	24.6099	32.8484	46.2481	NA	53.9165	NA	12044.2	12859.6	13319.4	NA	11523
P078	0	0	1	3	3	9	9	7	7	7	NA	656.366	739.335	712.563	NA	704.25	861.189	25.6924	36.9228	33.2835	NA	66.6733	88.5339	15796	15837.9	10894.8	NA	10620.1	7789.74
P079	0	0	0	12	4	17	17	17	17	14	11	141.154	83.6188	111.827	103.534	131.605	116.016	40.1809	51.0803	41.927	44.706	62.1007	52.0599	9422.97	13509.1	8915.94	7599.55	7741.93	9670.31
P080	1	1	0	37	5	13	19	37	37	37	37	275.07	270.296	102.632	219.837	78.3728	151.927	47.223	31.3105	61.8403	98.7073	73.5575	110.056	6711.01	9021.03	7694.29	3657.84	2883.78	7982.81
Abbreviation: P, patient; NA, Not Applicable; NIHSS, The National Institutes of Health Stroke Scale; ND, neurological deterioration; mRS, modified Rankin Scale; HA, hyaluronic acid; SDC-1, Syndecan-1;HS, heparan sulfate.
